# Supplementary material for: Comprehensive user requirements engineering methodology for secure and interoperable health data exchange
Source: BMC Med Inform Decis Mak. 2018 Oct 16;18:85. doi: 10.1186/s12911-018-0664-0 (PMC6192123; doi:10.1186/s12911-018-0664-0)
Supplement: Supplementary file 1 — The gap analysis template. (XLSX 36 kb) [file 12911_2018_664_MOESM1_ESM.xlsx]

## Sheet: Gap Analysis Template
<ANALYSIS SUBJECT>
Security aspect			Gap existence	Gap analysis			Remarks	Source
Clause	Objective	Control		Current status	Target	Mitigation steps
Security policy	Information security policy	Does your analysis subject (e.g. project) facilitate or promote the idea of information security policy document?			Management should set a clear policy direction in line with business objectives and demonstrate. Organizations processing health information, including personal health information, shall have a written information security policy that is approved by management, published, and then communicated to all employees and relevant external parties.			ISO 27002, ISO 27799
		Does your analysis subject (e.g. project) facilitate or promote the review of the information security policy?			The information security policy should be reviewed at planned intervals or if significant changes occur to ensure its continuing suitability, adequacy, and effectiveness. Regarding inter-organizational information exchange, the review should include information on significant changes to membership of the information sharing community. A health organization’s information security policy should be …			ISO 27002, ISO 27010, ISO 27799
Organizing information security	Internal organization	Does your analysis subject (e.g. project) facilitate or promote the management commitment to information security?			Management should actively support security within the organization through clear direction, demonstrated commitment, explicit assignment, and acknowledgment of information security responsibilities. Organizations processing personal health information shall: a) clearly define and assign information security responsibilities; b) have an Information Security Management Forum (ISMF) in place to ens…			ISO 27002, ISO 27799
		Does your analysis subject (e.g. project) facilitate or promote the information security co-ordination?			Information security activities should be co-ordinated by representatives from different parts of the organization with relevant roles and job functions. Typically, information security co-ordination should involve the co-operation and collaboration of managers, users, administrators, application designers, auditors and security personnel, and specialist skills in areas such as insurance, legal i…			ISO 27002
		Does your analysis subject (e.g. project) facilitate or promote the allocation of information security responsibilities?			Allocation of information security responsibilities should be done in accordance with the information security policy. Responsibilities for the protection of individual assets and for carrying out specific security processes should be clearly identified. This responsibility should be supplemented, where necessary, with more detailed guidance for specific sites and information processing facilitie…			ISO 27002, ISO 27799
		Does your analysis subject (e.g. project) facilitate or promote an authorization process for information processing facilities?			A management authorization process for new information processing facilities should be defined and implemented.			ISO 27002
		Does your analysis subject (e.g. project) facilitate or promote confidentiality agreements?			Confidentiality or non-disclosure agreements should address the requirement to protect confidential information using legally enforceable terms. The agreement shall be applicable to all personnel accessing health information.			ISO 27002, ISO 27799
		Does your analysis subject (e.g. project) facilitate or promote contact with authorities?			Organizations should have procedures in place that specify when and by whom authorities (e.g. law enforcement, fire department, supervisory authorities) should be contacted, and how identified information security incidents should be reported in a timely manner if it is suspected that laws may have been broken.			ISO 27002
		Does your analysis subject (e.g. project) facilitate or promote contact with special interest groups?			Appropriate contacts with special interest groups or other specialist security forums and professional associations should be maintained.			ISO 27002
		Does your analysis subject (e.g. project) facilitate or promote independent review of information security?			The organization’s approach to managing information security and its implementation (i.e. control objectives controls, policies, processes, and procedures for information security) should be reviewed independently at planned interval, or when significant changes to the security implementation occur.			ISO 27002
	External parties	Does your analysis subject (e.g. project) facilitate or promote identification of risks related to external parties?			The risks to the organization’s information and information processing facilities from business processes involving external parties should be identified and appropriate controls implemented before granting access.			ISO 27002, ISO 27799
		Does your analysis subject (e.g. project) facilitate or promote addressing security when dealing with customers?			All identified security requirements should be addressed before giving customers access to the οrganization’s information or assets.			ISO 27002
		Does your analysis subject (e.g. project) facilitate or promote addressing security in third party agreements?			Agreements with third parties involving accessing, processing, communicating or managing the organization’s information or information processing facilities, or adding products or services to information processing facilities should cover all relevant security requirements.			ISO 27002, ISO 27799
Asset management	Responsibility for assets	Does your analysis subject (e.g. project) facilitate or promote the maintenance of an inventory of assets?			An organization should identify all assets and document the importance of these assets. The asset inventory should include all information necessary in order to recover from a disaster, including type of asset, format, location, backup information, license information, and a business value. The inventory should not duplicate other inventories unnecessarily, but it should be ensured that the conte…			ISO 27002, ISO 27799
		Does your analysis subject (e.g. project) facilitate or promote ownership of assets?			All information and assets associated with information processing facilities should be owned by a designated part of the organization which would be responsible for it.			ISO 27002, ISO 27799
		Does your analysis subject (e.g. project) facilitate or promote acceptable use of assets?			Rules for the acceptable use of information and assets associated with information processing facilities should be identified, documented, and implemented. Regarding inter-organizational information exchange, information provided by other members of an information sharing community is an asset and should be protected, used and disseminated in accordance with any rules set by the information shari…			ISO 27002, ISO 27010, ISO 27799
	Information classification	Does your analysis subject (e.g. project) facilitate or promote classification guidelines?			Classifications and associated protective controls for information should take account of business needs for sharing or restricting information and the business impacts associated with such needs. Classification guidelines should include conventions for initial classification and reclassification over time; in accordance with some predetermined access control policy. Regarding inter-organizationa…			ISO 27002, ISO 27010, ISO 27799
		Does your analysis subject (e.g. project) facilitate or promote information labeling and handling?			An appropriate set of procedures for information labeling and handling should be developed and implemented in accordance with the classification scheme adopted by the organization. Procedures for information labeling need to cover information assets in physical and electronic formats. All health information systems processing personal health information should inform users of the confidentiality …			ISO 27002, ISO 27799
	Information exchanges protection	Does your analysis subject (e.g. project) facilitate or promote controls regarding information dissemination?			Regarding inter-organizational information exchange, information dissemination within the receiving member (organization) should be limited, based on pre-defined dissemination markings defined by the information sharing community.			ISO 27010
		Does your analysis subject (e.g. project) facilitate or promote the use of information disclaimers?			Regarding inter-organizational information exchange, each information exchange should begin with a disclaimer, listing any special requirements to follow by the recipients in addition to the normal information markings.			ISO 27010
		Does your analysis subject (e.g. project) facilitate or promote controls of information credibility?			Regarding inter-organizational information exchange, each information exchange should indicate the originator’s degree of confidence in the transmitted information’s credibility and accuracy.			ISO 27010
		Does your analysis subject (e.g. project) facilitate or promote controls of Information sensitivity reduction?			Regarding inter-organizational information exchange, the originator of an information exchange should indicate if the sensitivity of the information supplied will reduce after some external event, or the passage of time.			ISO 27010
		Does your analysis subject (e.g. project) facilitate or promote anonymous source protection?			Regarding inter-organizational information exchange, a community member should remove any source identification information in any communication it originates or receives where anonymity is requested. The originator of information is responsible for obtaining approval from the source (if different) before communicating the information to other members of the information sharing community. The ori…			ISO 27010
		Does your analysis subject (e.g. project) facilitate or promote anonymous recipient protection?			Regarding inter-organizational information exchange, with the approval of the originator, members of a community should be able to receive communications without revealing their own identities.			ISO 27010
		Does your analysis subject (e.g. project) facilitate or promote policies regarding onwards release authority?			Regarding inter-organizational information exchange, unless it is marked for wider release, information should not be distributed beyond the information sharing community without formal approval from the originator.			ISO 27010
Human resources security	Prior to employment	Does your analysis subject (e.g. project) facilitate or promote assignment of roles and responsibilities?			Security roles and responsibilities of employees, contractors and third party users should be defined and documented in accordance with the organization’s information security policy. In addition, all organizations whose staff members are involved in processing personal health information should document such involvement in relevant job descriptions. Security roles and responsibilities, as laid d…			ISO 27002, ISO 27799
		Does your analysis subject (e.g. project) facilitate or promote screening?			Background verification checks on all candidates for employment, contractors, and third party users should be carried out in accordance with relevant laws, regulations and ethics, and proportional to the business requirements, the classification of the information to be accessed, and the perceived risks. Regarding the inter-organizational information exchange, screening rules are unlikely to be c…			ISO 27002, ISO 27010, ISO 27799
		Does your analysis subject (e.g. project) facilitate or promote the definition of terms and conditions of employment?			As part of their contractual obligation, employees, contractors and third party users should agree and sign the terms and conditions of their employment contract, which should state their and the organization’s responsibilities for information security. In addition, all organizations that process personal health information should include in the terms and conditions of employment of employees who…			ISO 27002, ISO 27799
	During employment	Does your analysis subject (e.g. project) facilitate or promote the definition of management responsibilities?			Management should require employees, contractors and third party users to apply security in accordance with established policies and procedures of the organization.			ISO 27002, ISO 27799
		Does your analysis subject (e.g. project) facilitate or promote information security awareness, education, and training?			All employees of the organization and, where relevant, contractors and third party users should receive appropriate awareness training and regular updates in organizational policies and procedures, as relevant for their job function.			ISO 27002, ISO 27799
		Does your analysis subject (e.g. project) facilitate or promote a disciplinary process?			There should be a formal disciplinary process for employees who have committed a security breach.			ISO 27002, ISO 27799
	Termination or change of employment	Does your analysis subject (e.g. project) facilitate or promote the definition of termination responsibilities?			Responsibilities for performing employment termination or change of employment should be clearly defined and assigned.			ISO 27002, ISO 27799
		Does your analysis subject (e.g. project) facilitate or promote return of assets?			All employees, contractors and third party users should return all of the organization’s assets in their possession upon termination of their employment, contract or agreement.			ISO 27002
		Does your analysis subject (e.g. project) facilitate or promote removal of access rights?			The access rights of all employees, contractors and third party users to information and information processing facilities should be removed upon termination of their employment, contract or agreement, or adjusted upon change.			ISO 27002, ISO 27799
Physical and environmental security	Secure areas	Does your analysis subject (e.g. project) facilitate or promote the definition of physical security perimeter?			Security perimeters (barriers such as walls, card controlled entry gates or manned reception desks) should be used to protect areas that contain information and information processing facilities.			ISO 27002, ISO 27799
		Does your analysis subject (e.g. project) facilitate or promote physical entry controls?			Secure areas should be protected by appropriate entry controls to ensure that only authorized personnel are allowed access.			ISO 27002, ISO 27799
		Does your analysis subject (e.g. project) facilitate or promote securing offices, rooms, and facilities?			Physical security for offices, rooms, and facilities should be designed and applied.			ISO 27002, ISO 27799
		Does your analysis subject (e.g. project) facilitate or promote protecting against external and environmental threats?			Physical protection against damage from fire, flood, earthquake, explosion, civil unrest, and other forms of natural or man-made disaster should be designed and applied.			ISO 27002
		Does your analysis subject (e.g. project) facilitate or promote working in secure areas?			Physical protection and guidelines for working in secure areas should be designed and applied.			ISO 27002
		Does your analysis subject (e.g. project) facilitate or promote public access, delivery, and loading areas?			Access points such as delivery and loading areas and other points where unauthorized persons may enter the premises should be controlled and, if possible, isolated from information processing facilities to avoid unauthorized access.			ISO 27002, ISO 27799
	Equipment security	Does your analysis subject (e.g. project) facilitate or promote equipment siting and protection?			Equipment should be sited or protected to reduce the risks from environmental threats and hazards, and opportunities for unauthorized access.			ISO 27002, ISO 27799
		Does your analysis subject (e.g. project) facilitate or promote supporting utilities?			Equipment should be protected from power failures and other disruptions caused by failures in supporting utilities.			ISO 27002
		Does your analysis subject (e.g. project) facilitate or promote cabling security?			Power and telecommunications cabling carrying data or supporting information services should be protected from interception or damage.			ISO 27002, ISO 27799
		Does your analysis subject (e.g. project) facilitate or promote equipment maintenance?			Equipment should be correctly maintained to ensure its continued availability and integrity.			ISO 27002
		Does your analysis subject (e.g. project) facilitate or promote security of equipment off-premises?			Security should be applied to off-site equipment taking into account the different risks working outside the organization’s premises.			ISO 27002, ISO 27799
		Does your analysis subject (e.g. project) facilitate or promote secure disposal or re-use of equipment?			All items of equipment containing storage media should be checked to ensure that any sensitive data and licensed software has been removed or securely overwritten prior to disposal.			ISO 27002, ISO 27799
		Does your analysis subject (e.g. project) facilitate or promote control of removal of property?			Equipment, information or software should not be taken off-site without prior authorization.			ISO 27002, ISO 27799
Communications and operations management	Operational procedures and responsibilities	Does your analysis subject (e.g. project) facilitate or promote documented operating procedures?			Operating procedures should be documented, maintained, and made available to all users who need them.			ISO 27002
		Does your analysis subject (e.g. project) facilitate or promote change management?			Operational systems and application software should be subject to strict change management control.			ISO 27002, ISO 27799
		Does your analysis subject (e.g. project) facilitate or promote segregation of duties?			Duties and areas of responsibility should be segregated to reduce opportunities for unauthorized or unintentional modification or misuse of the organization’s assets.			ISO 27002, ISO 27799
		Does your analysis subject (e.g. project) facilitate or promote separation of development, test, and operational facilities?			Development, test, and operational facilities should be separated to reduce the risks of unauthorised access or changes to the operational system.			ISO 27002, ISO 27799
	Third party service delivery management	Does your analysis subject (e.g. project) facilitate or promote control of service delivery?			Service delivery by a third party should include the agreed security arrangements, service definitions, and aspects of service management. In case of outsourcing arrangements, the organization should plan the necessary transitions (of information, information processing facilities, and anything else that needs to be moved), and should ensure that security is maintained throughout the transition p…			ISO 27002, ISO 27799
		Does your analysis subject (e.g. project) facilitate or promote monitoring and review of third party services?			The services, reports and records provided by the third party should be regularly monitored and reviewed, and audits should be carried out regularly.			ISO 27002
		Does your analysis subject (e.g. project) facilitate or promote addressing security within supplier agreements?			Regarding inter-organizational information exchange, all information sharing community members should be made aware of the identities of all third parties involved in the provision of community services, in case they have objections to particular parties being involved in the handling of information that they provide.			ISO 27010
		Does your analysis subject (e.g. project) facilitate or promote managing changes to third party services?			Changes to the provision of services, including maintaining and improving existing information security policies, procedures and controls, should be managed, taking account of the criticality of business systems and processes involved and re-assessment of risks.			ISO 27002
	System planning and acceptance	Does your analysis subject (e.g. project) facilitate or promote capacity management?			The use of resources should be monitored, tuned, and projections made of future capacity requirements to ensure the required system performance.			ISO 27002
		Does your analysis subject (e.g. project) facilitate or promote control regarding system acceptance?			Acceptance criteria for new information systems, upgrades, and new versions should be established and suitable tests of the system(s) carried out during development and prior to acceptance.			ISO 27002
	Protection against malicious and mobile code	Does your analysis subject (e.g. project) facilitate or promote controls against malicious code?			Detection, prevention, and recovery controls to protect against malicious code and appropriate user awareness procedures should be implemented. Regarding inter-organizational information exchange, information received from other members of an information sharing community should be scanned for the presence of malware, regardless of whether the communications service between members of the communi…			ISO 27002, ISO 27010, ISO 27799
		Does your analysis subject (e.g. project) facilitate or promote controls against mobile code?			Where the use of mobile code is authorized, the configuration should ensure that the authorised mobile code operates according to a clearly defined security policy, and unauthorized mobile code should be prevented from executing.			ISO 27002
	Back-up	Does your analysis subject (e.g. project) facilitate or promote information back-up?			Back-up copies of information and software should be taken and tested regularly in accordance with the agreed backup policy. To protect its confidentiality, personal health information should be backed up in an encrypted format.			ISO 27002, ISO 27799
	Network security management	Does your analysis subject (e.g. project) facilitate or promote network controls?			Networks should be adequately managed and controlled, in order to be protected from threats, and to maintain security for the systems and applications using the network, including information in transit.			ISO 27002
		Does your analysis subject (e.g. project) facilitate or promote security of network services?			Security features, service levels, and management requirements of all network services should be identified and included in any network services agreement, whether these services are provided in-house or outsourced.			ISO 27002, ISO 27799
	Media handling	Does your analysis subject (e.g. project) facilitate or promote management of removable media?			There should be procedures in place for the management of removable media.			ISO 27002, ISO 27799
		Does your analysis subject (e.g. project) facilitate or promote controls regarding the disposal of media?			Media should be disposed of securely and safely when no longer required, using formal procedures.			ISO 27002, ISO 27799
		Does your analysis subject (e.g. project) facilitate or promote information handling procedures?			Procedures for the handling and storage of information should be established to protect this information from unauthorized disclosure or misuse. Procedures should be drawn up for handling; processing, storing, and communicating information consistent with its classification. In addition, media containing personal health information shall be either physically protected or else have their data encr…			ISO 27002, ISO 27799
		Does your analysis subject (e.g. project) facilitate or promote security of system documentation?			System documentation should be protected against unauthorized access.			ISO 27002
	Exchange of information	Does your analysis subject (e.g. project) facilitate or promote information exchange policies and procedures?			Formal exchange policies, procedures, and controls should be in place to protect the exchange of information through the use of all types of communication facilities.			ISO 27002, ISO 27799
		Does your analysis subject (e.g. project) facilitate or promote exchange agreements?			Agreements should be established for the exchange of information and software between the organization and external parties. Regarding inter-organizational information exchange, all information sharing communities should define information transfer agreements, and should only permit members to join the community if such agreements are signed and accepted.			ISO 27002, ISO 27010
		Does your analysis subject (e.g. project) facilitate or promote controls regarding physical media in transit?			Media containing information should be protected against unauthorized access, misuse or corruption during transportation beyond an organization’s physical boundaries.			ISO 27002
		Does your analysis subject (e.g. project) facilitate or promote controls regarding electronic messaging?			Electronic messaging such as email, Electronic Data Interchange (EDI), and instant messaging play an increasingly important role in business communications. Electronic messaging has different risks than paper based communications. Information involved in electronic messaging should be appropriately protected. Regarding inter-organizational information exchange, all information sharing communities…			ISO 27002, ISO 27010, ISO 27799
		Does your analysis subject (e.g. project) facilitate or promote security controls regarding business information systems?			Policies and procedures should be developed and implemented to protect information associated with the interconnection of business information systems.			ISO 27002
	Electronic commerce services	Does your analysis subject (e.g. project) facilitate or promote security regarding electronic commerce?			Information involved in electronic commerce passing over public networks should be protected from fraudulent activity, contract dispute, and unauthorized disclosure and modification. In addition to the guidance given by ISO/IEC 27002, it is important to note the care that must be taken in determining whether data involved in electronic commerce and online transactions contain personal health info…			ISO 27002, ISO 27799
		Does your analysis subject (e.g. project) facilitate or promote security regarding on-line transactions?			Information involved in on-line transactions should be protected to prevent incomplete transmission, mis-routing, unauthorized message alteration, unauthorized disclosure, unauthorized message duplication or replay.			ISO 27002
		Does your analysis subject (e.g. project) facilitate or promote controls regarding publicly available information?			The integrity of information being made available on a publicly available system should be protected to prevent unauthorized modification. Publicly available health information (as distinct from personal health information) should be archived. The integrity of publicly available health information should be protected to prevent unauthorized modification. The source (authorship) of publicly availa…			ISO 27002, ISO 27799
	Monitoring	Does your analysis subject (e.g. project) facilitate or promote audit logging?			Audit logs recording user activities, exceptions, and information security events should be produced and kept for an agreed period to assist in future investigations and access control monitoring. Regarding inter-organizational information exchange, when required by the information sharing community, members should log the internal dissemination of shared information. In addition to following the…			ISO 27002, ISO 27010, ISO 27799
		Does your analysis subject (e.g. project) facilitate or promote monitoring system use?			Procedures for monitoring use of information processing facilities should be established and the results of the monitoring activities reviewed regularly. In addition to following the guidance given by ISO/IEC 27002, the health information system's audit logging facility should be operational at all times while the health information system being audited is available for use. Health information sy…			ISO 27002, ISO 27799
		Does your analysis subject (e.g. project) facilitate or promote protection of log information?			Logging facilities and log information should be protected against tampering and unauthorized access.			ISO 27002, ISO 27799
		Does your analysis subject (e.g. project) facilitate or promote administrator and operator logs?			System administrator and system operator activities should be logged.			ISO 27002
		Does your analysis subject (e.g. project) facilitate or promote fault logging?			Faults should be logged, analysed, and appropriate action taken.			ISO 27002
		Does your analysis subject (e.g. project) facilitate or promote clock synchronization?			The clocks of all relevant information processing systems within an organization or security domain should be synchronized with an agreed accurate time source.			ISO 27002, ISO 27799
Access Control	Business requirement for access control	Does your analysis subject (e.g. project) facilitate or promote establishing, documenting and reviewing an access control policy based on business and security requirements for access?			Access control rules and rights for each user or group of users should be clearly stated in an access control policy. Access controls are both logical and physical and these should be considered together. Users and service providers should be given a clear statement of the business requirements to be met by access controls.			ISO 27002, ISO 27799
	User access management	Does your analysis subject (e.g. project) facilitate or promote a formal user access management process (registration and de-registration procedure for granting and revoking access) for all information systems and services?			To ensure authorized user access and to prevent unauthorized access to information systems.			ISO 27002, ISO 27799
		Does your analysis subject (e.g. project) facilitate or promote the allocation of use privileges that are restricted and controlled?			Multi-user systems that require protection against unauthorized access should have the allocation of privileges controlled through a formal authorization process.			ISO 27002, ISO 27799
		Does your analysis subject (e.g. project) facilitate or promote the allocation of controlled passwords through a formal management process?			Passwords are a common means of verifying a user’s identity before access is given to an information system or service according to the user’s authorization. Other technologies for user identification and authentication, such as biometrics, e.g. finger-print verification, signature verification, and use of hardware tokens, e.g. smart cards, are available, and should be considered if appropriate.			ISO 27002, ISO 27799
		Does your analysis subject (e.g. project) facilitate or promote reviewing users’ access rights at regular intervals using a formal process?			Maintain effective control over access to data and information services.			ISO 27002, ISO 27799
	User responsibilities	Does your analysis subject (e.g. project) facilitate or promote requiring users to follow good security practices in the selection and use of passwords?			To prevent unauthorized user access, and compromise or theft of information and information processing facilities.			ISO 27002, ISO 27799
		Does your analysis subject (e.g. project) facilitate or promote that users ensure that unattended equipment has appropriate protection?			Make all users aware of the security requirements and procedures for protecting unattended equipment, as well as their responsibilities for implementing such protection.			ISO 27002, ISO 27799
		Does your analysis subject (e.g. project) facilitate or promote the adoption of a clear desk policy for papers and removable storage media and a clear screen policy for information processing facilities?			A clear desk/clear screen policy reduces the risks of unauthorized access, loss of, and damage to information during and outside normal working hours.			ISO 27002, ISO 27799
	Network access control	Does your analysis subject (e.g. project) facilitate or promote a policy on use of network services?			Users should only be provided with access to the services that they have been specifically authorized to use.			ISO 27002
		Does your analysis subject (e.g. project) facilitate or promote appropriate authentication methods to control access by remote users?			Appropriate authentication methods should be used to control access by remote users. Authentication of remote users can be achieved using, for example, a cryptographic based technique, hardware tokens, or a challenge/response protocol.			ISO 27002
		Does your analysis subject (e.g. project) facilitate or promote automatic equipment identification?			Automatic equipment identification should be considered as a means to authenticate connections from specific locations and equipment.			ISO 27002
		Does your analysis subject (e.g. project) facilitate or promote policies regarding remote diagnostic and configuration port protection?			Physical and logical access to diagnostic and configuration ports should be controlled.			ISO 27002
		Does your analysis subject (e.g. project) facilitate or promote segregation in networks?			Groups of information services, users, and information systems should be segregated on networks.			ISO 27002
		Does your analysis subject (e.g. project) facilitate or promote network connection control policies?			For shared networks, especially those extending across the organization’s boundaries, the capability of users to connect to the network should be restricted, in line with the access control policy and requirements of the business applications			ISO 27002
		Does your analysis subject (e.g. project) facilitate or promote network routing control policies?			Routing controls should be implemented for networks to ensure that computer connections and information flows do not breach the access control policy of the business applications.			ISO 27002
	Operating system access control	Does your analysis subject (e.g. project) facilitate or promote that access to operating systems should be controlled by a secure log-on procedure?			The procedure for logging into an operating system should be designed to minimize the opportunity for unauthorized access.			ISO 27002
		Does your analysis subject (e.g. project) facilitate or promote a user identification and authentication policy?			All users should have a unique identifier (user ID) for their personal use only, and a suitable authentication technique should be chosen to substantiate the claimed identity of a user.			ISO 27002
		Does your analysis subject (e.g. project) facilitate or promote the use of a password management system?			Systems for managing passwords should be interactive and should ensure quality passwords.			ISO 27002
		Does your analysis subject (e.g. project) facilitate or promote the control of use of system utilities?			The use of utility programs that might be capable of overriding system and application controls should be restricted and tightly controlled.			ISO 27002
		Does your analysis subject (e.g. project) facilitate or promote a session time-out policy?			Inactive sessions should shut down after a defined period of inactivity.			ISO 27002
		Does your analysis subject (e.g. project) facilitate or promote a limitation of connection time policy?			Restrictions on connection times should be used to provide additional security for high-risk applications.			ISO 27002
	Application and information access control	Does your analysis subject (e.g. project) facilitate or promote information access restriction policies?			Access to information and application system functions by users and support personnel should be restricted in accordance with the defined access control policy.			ISO 27002, ISO 27799
		Does your analysis subject (e.g. project) facilitate or promote a sensitive system isolation policy?			Sensitive systems should have a dedicated (isolated) computing environment			ISO 27002
	Mobile computing and teleworking	Does your analysis subject (e.g. project) facilitate or promote a mobile computing and communications security policy?			A formal policy should be in place, and appropriate security measures should be adopted to protect against the risks of using mobile computing and communication facilities.			ISO 27002, ISO 27799
		Does your analysis subject (e.g. project) facilitate or promote the development and implementation of a policy, operational plans and procedures for teleworking activities?			Organizations should only authorize teleworking activities if they are satisfied that appropriate security arrangements and controls are in place, and that these comply with the organization’s security policy.			ISO 27002, ISO 27799
Information systems acquisition, development and maintenance	Security requirements of information systems	Does your analysis subject (e.g. project) facilitate or promote a security requirements analysis and specification policy?			Statements of business requirements for new information systems, or enhancements to existing information systems should specify the requirements for security controls.			ISO 27002, ISO 27799
	Correct processing in applications	Does your analysis subject (e.g. project) facilitate or promote input data validation?			Data input to applications should be validated to ensure that this data is correct and appropriate. Checks should be applied to the input of business transactions, standing data (e.g. names and addresses, credit limits, customer reference numbers), and parameter tables (e.g. sales prices, currency conversion rates, tax rates).			ISO 27002
		Does your analysis subject (e.g. project) facilitate or promote the control of internal processing?			Validation checks should be incorporated into applications to detect any corruption of information through processing errors or deliberate acts.			ISO 27002
		Does your analysis subject (e.g. project) facilitate or promote a message integrity policy?			Requirements for ensuring authenticity and protecting message integrity in applications should be identified, and appropriate controls identified and implemented.			ISO 27002
		Does your analysis subject (e.g. project) facilitate or promote output data validation?			Data output from an application should be validated to ensure that the processing of stored information is correct and appropriate to the circumstances.			ISO 27002, ISO 27799
		Does your analysis subject (e.g. project) facilitate or promote uniquely identifying subjects of care?			The provision of emergency care and other situations in which adequate identification of subjects of care may not have been possible will inevitably create instances of multiple records for the same patient. Some capacity must exist within every health information system to merge multiple instances of patient records into a single record. Such merging requires the greatest care and will therefore…			ISO 27002, ISO 27799
	Cryptographic controls	Does your analysis subject (e.g. project) facilitate or promote a policy on the use of cryptographic controls?			A policy on the use of cryptographic controls for protection of information should be developed and implemented. Regarding inter-organizational information exchange, cryptographic techniques can also be used to implement the dissemination rules of information sharing, e.g. through information rights management.			ISO 27002, ISO 27010, ISO 27799
		Does your analysis subject (e.g. project) facilitate or promote a key management process?			All cryptographic keys should be protected against modification, loss, and destruction. In addition, secret and private keys need protection against unauthorized disclosure. Equipment used to generate, store and archive keys should be physically protected.			ISO 27002
	Security of system files	Does your analysis subject (e.g. project) facilitate or promote the control of operational software?			There should be procedures in place to control the installation of software on operational systems.			ISO 27002
		Does your analysis subject (e.g. project) facilitate or promote the protection of system test data?			Test data should be selected carefully, and protected and controlled.			ISO 27002, ISO 27799
		Does your analysis subject (e.g. project) facilitate or promote restricting access to program source code?			Access to program source code and associated items (such as designs, specifications, verification plans and validation plans) should be strictly controlled, in order to prevent the introduction of unauthorized functionality and to avoid unintentional changes. For program source code, this can be achieved by controlled central storage of such code, preferably in program source libraries.			ISO 27002
	Security in development and support processes	Does your analysis subject (e.g. project) facilitate or promote change control procedures?			The implementation of changes should be controlled by the use of formal change control procedures.			ISO 27002
		Does your analysis subject (e.g. project) facilitate or promote technical review of applications after operating system changes?			When operating systems are changed, business critical applications should be reviewed and tested to ensure there is no adverse impact on organizational operations or security.			ISO 27002
		Does your analysis subject (e.g. project) facilitate or promote restrictions on changes to software packages?			Modifications to software packages should be discouraged, limited to necessary changes, and all changes should be strictly controlled.			ISO 27002
		Does your analysis subject (e.g. project) facilitate or promote the prevention of information leakage?			Opportunities for information leakage should be prevented e.g. through the use and exploitation of covert channels:.			ISO 27002
		Does your analysis subject (e.g. project) facilitate or promote the supervision of outsourced software development?			Outsourced software development should be supervised and monitored by the organization, in terms of all aspects of security.			ISO 27002
	Technical Vulnerability Management	Does your analysis subject (e.g. project) facilitate or promote control of technical vulnerabilities?			Timely information about technical vulnerabilities of information systems being used should be obtained, the organization's exposure to such vulnerabilities evaluated, and appropriate measures taken to address the associated risk.			ISO 27002
Information security incident management	Reporting information security events and weaknesses	Does your analysis subject (e.g. project) facilitate or promote the reporting of information security events?			Information security events should be reported through appropriate management channels as quickly as possible. Regarding inter-organizational information exchange, members of an information sharing community should consider whether detected events should be reported to other members of the community. The community should agree and publish guidance on the types of incident that will be of interest…			ISO 27002, ISO 27010, ISO 27799
		Does your analysis subject (e.g. project) facilitate or promote reporting security weaknesses?			All employees, contractors and third party users of information systems and services should be required to note and report any observed or suspected security weaknesses in systems or services.			ISO 27002
	Management of information security incidents and improvements	Does your analysis subject (e.g. project) facilitate or promote the establishment of management responsibilities and procedures to ensure a quick, effective, and orderly response to information security incidents?			In addition to reporting of information security events and weaknesses, the monitoring of systems, alerts, and vulnerabilities should be used to detect information security incidents.			ISO 27002
		Does your analysis subject (e.g. project) facilitate or promote learning from information security incidents?			There should be mechanisms in place to enable the types, volumes, and costs of information security incidents to be quantified and monitored. The information gained from the evaluation of information security incidents should be used to identify recurring or high impact incidents. Regarding inter-organizational information exchange, investigations based on information distributed by an informatio…			ISO 27002, ISO 27010
		Does your analysis subject (e.g. project) facilitate or promote the use of an early warning system?			Regarding inter-organizational information exchange, n early warning system should be deployed within the information sharing community to effectively communicate priority information as soon as it is available.			ISO 27010
		Does your analysis subject (e.g. project) facilitate or promote the collection of evidence?			Where a follow-up action against a person or organization after an information security incident involves legal action (either civil or criminal) evidence should be collected, retained, and presented to conform to the rules for evidence laid down in the relevant jurisdiction(s). Internal procedures should be developed and followed when collecting and presenting evidence for the purposes of discip…			ISO 27002, ISO 27799
Business continuity management	Information security aspects of business continuity management	Does your analysis subject (e.g. project) facilitate or promote including information security in the business continuity management process?			A managed process should be developed and maintained for business continuity throughout the organization that addresses the information security requirements needed for the organization’s business continuity. Regarding inter-organizational information exchange, business continuity and disaster recovery plans developed by members of an information sharing community should address the need to excha…			ISO 27002, ISO 27010
		Does your analysis subject (e.g. project) facilitate or promote business continuity and risk assessment policies?			Events that can cause interruptions to business processes should be identified, along with the probability and impact of such interruptions and their consequences for information security.			ISO 27002
		Does your analysis subject (e.g. project) facilitate or promote the developing and implementing continuity plans including information security?			Plans should be developed and implemented to maintain or restore operations and ensure availability of information at the required level and in the required time scales following interruption to, or failure of, critical business processes.			ISO 27002
		Does your analysis subject (e.g. project) facilitate or promote the maintenance of a business continuity planning framework?			A single framework of business continuity plans should be maintained to ensure all plans are consistent, to consistently address information security requirements, and to identify priorities for testing and maintenance.			ISO 27002
		Does your analysis subject (e.g. project) facilitate or promote testing, maintaining and re-assessing business continuity plans?			Business continuity plans should be tested and updated regularly to ensure that they are up to date and effective. Business continuity plan tests should ensure that all members of the recovery team and other relevant staff are aware of the plans and their responsibility for business continuity and information security and know their role when a plan is invoked.			ISO 27002
Compliance	Compliance with legal requirements	Does your analysis subject (e.g. project) facilitate or promote the identification of applicable legislation?			All relevant statutory, regulatory, and contractual requirements and the organization’s approach to meet these requirements should be explicitly defined, documented, and kept up to date for each information system and the organization. Regarding inter-organizational information exchange, the information sharing community should take due account of any relevant agreements, laws and regulations rel…			ISO 27002, ISO 27010
		Does your analysis subject (e.g. project) facilitate or promote intellectual property rights (IPR) management policies?			Appropriate procedures should be implemented to ensure compliance with legislative, regulatory, and contractual requirements on the use of material in respect of which there may be intellectual property rights and on the use of proprietary software products.			ISO 27002
		Does your analysis subject (e.g. project) facilitate or promote the protection of organizational records?			Important records should be protected from loss, destruction, and falsification, in accordance with statutory, regulatory, contractual, and business requirements. For instance, records should be categorized into record types, e.g. accounting records, database records, transaction logs, audit logs, and operational procedures, each with details of retention periods and type of storage media, e.g. p…			ISO 27002
		Does your analysis subject (e.g. project) facilitate or promote data protection and privacy of personal information?			Data protection and privacy should be ensured as required in relevant legislation, regulations, and, if applicable, contractual clauses. An organizational data protection and privacy policy should be developed and implemented. This policy should be communicated to all persons involved in the processing of personal information.			ISO 27002, ISO 27799
		Does your analysis subject (e.g. project) facilitate or promote prevention of misuse of information processing facilities?			Users should be deterred from using information processing facilities for unauthorized purposes.			ISO 27002
		Does your analysis subject (e.g. project) facilitate or promote liability to information sharing communities?			Liability issues and remediation should be clarified, understood and approved by all members of an information sharing community, to address situations in which information is intentionally or unintentionally disclosed. Remediation should include, at a minimum, notification of any unauthorized disclosure back to the originator, with sufficient detail to identify the information disclosed			ISO 27010
		Does your analysis subject (e.g. project) facilitate or promote the regulation of cryptographic controls?			Cryptographic controls should be used in compliance with all relevant agreements, laws, and regulations. Legal advice should be sought to ensure compliance with national laws and regulations. Before encrypted information or cryptographic controls are moved to another country, legal advice should also be taken.			ISO 27002
	Compliance with security policies and standards and technical compliance	Does your analysis subject (e.g. project) facilitate or promote the compliance with security policies and standards?			Managers should ensure that all security procedures within their area of responsibility are carried out correctly to achieve compliance with security policies and standards. Results of reviews and corrective actions carried out by managers should be recorded and these records should be maintained. Managers should report the results to the persons carrying out the independent reviews, when the ind…			ISO 27002
		Does your analysis subject (e.g. project) facilitate or promote technical compliance checking?			Information systems should be regularly checked for compliance with security implementation standards. Technical compliance checking should be performed either manually (supported by appropriate software tools, if necessary) by an experienced system engineer, and/or with the assistance of automated tools, which generate a technical report for subsequent interpretation by a technical specialist.			ISO 27002
	Information systems audit considerations	Does your analysis subject (e.g. project) facilitate or promote information systems audit controls?			Audit requirements and activities involving checks on operational systems should be carefully planned and agreed to minimize the risk of disruptions to business processes.			ISO 27002
		Does your analysis subject (e.g. project) facilitate or promote the protection of information systems audit tools?			Access to information systems audit tools should be protected to prevent any possible misuse or compromise. Information systems audit tools, e.g. software or data files, should be separated from development and operational systems and not held in tape libraries or user areas, unless given an appropriate level of additional protection.			ISO 27002
Usability	Effectiveness	Does your analysis subject (e.g. project) facilitate or promote the operability regarding the respective security aspects?			The security aspects of an information system should be easy to operate and control. This characteristic does not only imply ease of use but richness of functionality too. For example, a user should be able to easily control many security aspects (e.g. password change). Typically, this characteristic would require effective use of language, easy to use interactions etc.			ISO 25010
		Does your analysis subject (e.g. project) facilitate or promote the accessibility regarding the respective security aspects?			IT systems (including their security aspects) should be able to be used by people with the widest range of characteristics and capabilities to achieve a specified goal in a specified context of use. The range of capabilities includes disabilities associated with age.			ISO 25010
	Efficiency	Does your analysis subject (e.g. project) facilitate or promote the learnability regarding the respective security aspects?			IT systems (including their secu rity aspects) should be intuitive and easy to learn. Such systems' design heavily depends on simplicity (e.g. unnecessairy information should be avoided) and naturalness (e.g. integration in the physical context, integration in the respective workflow of information etc.)			ISO 25010
		Does your analysis subject (e.g. project) facilitate or promote efficiency of interactions regarding the respective security aspects?			IT systems (including their IT aspects) should minimize the number of steps it takes to complete tasks and always provide appropriate defaults. Furthermore, shortcuts should be provided for use by frequent and/or experienced users and user movements such as scrolling and switching between typing and mouse clicking should be minized. Information on screens should include sufficient white-space and…			HIMSS EMR Usability Evaluation Guide for Clinician's Practices
		Does your analysis subject (e.g. project) facilitate or promote minimization of cognitive load regarding the respective security aspects?			IT systems (including their security aspects) should minimally provide information needed for a particular task or decision making and make sure it is grouped together on a single screen rather than requiring the user to mentally integrate information from multiple screens in the system. Alerts presented to the user should be concise and informative with clear actions, and are appropriate in numb…
		Does your analysis subject (e.g. project) facilitate or promote user error protection regarding the respective security aspects?			IT systems (including their security aspects) should protect users against making errors. Applying "forgiveness" and feedback principles, it should be hard to lose data or destroy time-consuming effort with a wrong click or wrong choice of buttons. The application should help user avoid it or provide a method to recover from errors gracefully (the system is “forgiving”). Furthermore, the system s…			ISO 25010, HIMSS EMR Usability Evaluation Guide for Clinician's Practices
	Satisfaction	Does your analysis subject (e.g. project) facilitate or promote presarvation of context regarding the respective security aspects?			IT systems (including their security aspects) should keep screen changes and visual interruptions to a minimum during completion of a particular task.			HIMSS EMR Usability Evaluation Guide for Clinician's Practices
		Does your analysis subject (e.g. project) facilitate or promote user interface aesthetics regarding the respective security aspects?			IT systems (including their security aspects) should provide an aesthetically pleasing and satisfying interaction for the user, consistent with the physical context or the context of the application.			ISO 25010
