# Supplementary material for: Comprehensive user requirements engineering methodology for secure and interoperable health data exchange
Source: BMC Med Inform Decis Mak. 2018 Oct 16;18:85. doi: 10.1186/s12911-018-0664-0 (PMC6192123; doi:10.1186/s12911-018-0664-0)
Supplement: Supplementary file 2 — Survey structure for HIT Stakeholders. (XLSX 15 kb) [file 12911_2018_664_MOESM2_ESM.xlsx]

## Sheet: Questions
Structure of the End-user Survey Targeting Healthcare Professionals and HIT Stakeholders acceptance.
ID	Category	Question	Possible answers	Workflow remarks	Source	Target users
1	Organization profile	Organization name		Optional		All
2		Country/Region/City		Obligatory		All
3		What is the number of employees in your organization?	1 - 20; 20 - 50; 50 - 100; 100 - 1000; More than 1000; Other;	Obligatory	Vanderbilt	All
4		How many different office locations or facilities does your organization have?	1; 2-10; More than 10	Obligatory	Vanderbilt	All
5		Organization is involved in	Academia; Health care; Research; Development of medical devices; Development of medical software; Insurance; Health care management, policy definition or administration; Other;	Obligatory, multiple answers		All
6		What is your role in the organization?	Engineer; Manager; Clinician; Researcher; IT Security Staff; Other;	Obligatory, multiple answers	Vanderbilt	All
7	Security facts	What kind of applications in your organization contain highly sensitive/confidential data?	Electronic Health Records (EHR); Personal Health Record (PHR); Drug Prescription Records; Picture Archiving and Communication System (PACS); Laboratory Information System (LIS); Other;	Obligatory, multiple answers		All
8		How often does a security breach occur in your organization?	Never; 1 - 5 per year; 6 - 20 per year; More than 20 per year; Don't know; Not applicable;	Obligatory when Q6 answer is "IT security staff", "Manager" or "Engineer", one answer	Vanderbilt	Engineer; Manager; IT Security Staff;
9		Please rank the causes of security breaches in your organization	Employee negligence; Malicious insider; External attacks; Technical deficiencies (bugs, security gaps etc.); Don't know; Not applicable; Other;	Obligatory when Q6 answer is "IT security staff", "Manager" or "Engineer" ranking the respective values	Vanderbilt	Engineer; Manager; IT Security Staff;
10		What types of breaches may remain most undetected?	Employee negligence; Malicious insider; External attacks; Don't know; Not applicable; Other;	Only asked if Q9 is answered	Vanderbilt	Engineer; Manager; IT Security Staff;
11		Why do these breaches remain undetected?	free text	Only asked if Q10 is answered		Engineer; Manager; IT Security Staff;
12	Security policy	Is there a specific policy regarding information security in the organization you work for?	Yes; No; Don't know; Not applicable;	Obligatory	Gap analysis template, ISO 27K	All
13		Are there specific risks identified and specially treated through a risk management policy?	Yes; No; Don't know; Not applicable;	Obligatory	Gap analysis template, ISO 27K	All
14		Please rank the severity of top threats according to risk management policy:	Lost/stolen laptops and devices; Malicious insider attacks; Phishing; Lost USB drives; Snooping; Malware; Network intrusions; Other;	Obligatory only if Q13 is answered with "Yes", the user would rank the threats in low/medium/high/don't know/not applicable scale	Vanderbilt	All
15		Is encryption used as a security measure on all devices or some devices?	None; Some; All; Don't know; Not applicable;	Obligatory, one answer	Vanderbilt	All
16		Is there a specific person (or group of persons) defined as responsible for discovering security and threats?	Yes; No; Don't know; Not applicable;	Obligatory, one answer	Vanderbilt, Gap analysis template, ISO 27K	All
17		Is there an incentive for employees to discover and report security breaches?	Yes; No; Don't know; Not applicable;	Obligatory, one answer	Vanderbilt	All
18		Does your organization have breach insurance?	Yes; No; Don't know; Not applicable;	Obligatory if answer to Q6 is "Manager", "IT Security Staff" or "Engineer", one answer	Vanderbilt	Engineer; Manager; IT Security Staff;
19		Has there been an instance when insurance has not covered a breach?	Yes; No; Don't know; Not applicable;	Asked only if Q18 has been answered as "Yes"	Vanderbilt	All
20		What percentage of your company's IT budget is allocated towards Security & Privacy measures (e.g. technology purchases, training of staff etc.)?	No budget at all; Less than 1%; 1% - 2.9%; 3% - 9.9%; 10% - 20%; More than 20%; Don't know;	Asked only if Q6 has been answered as "Manager"	Vanderbilt	All
21		Does your organization comply with international laws or standards regarding information security?	ISO 27000; European Directive on Data Protection; HIPAA; Other; Don't know;	Obligatory, multiple answers		All
22		Is there a specific data classification/labelling scheme (e.g. characterizing documents as "Top secret", "secret", "for internal use", "public") as part of the overall organization's policy?	Yes; No; Don't know; Not applicable;	Asked only if Q12 has been answered as "Yes"		All
23		Does your organization exchange sensitive data with external organizations regularly?	Yes; No; Don't know; Not applicable;	Obligatory		All
24		Does your organization's policy include agreements with third party organizations (e.g. other hospitals) in order to exchange sensitive data in a secure fashion?	Yes; No; Don't know; Not applicable;	Asked only if Q23 has been answered as "Yes"		All
25		Does your organization exchange data with organizations located out of your country?	Yes; No; Don't know; Not applicable;	Obligatory		All
26		Is your organization's cross-border data exchange compliant with some specific regulation (e.g. law, european directive, standard etc.)?	ISO 27000; European Directive on Data Protection; HIPAA; Other; Don't know;	Asked only if Q25 has been answered as "Yes"		All
27		Is there some kind of central management for all PCs of the organization?	Centralized antivirus management; Active Directory/LDAP; None; Don't know; Not applicable;	Obligatory, multiple answers		All
28		Are there employees who have unlimited access to sensitive data once they log in?	Engineers; Managers; Doctors; Nurses; Not applicable; Other;	Obligatory, one answer	Vanderbilt	All
29	Security incident management	On average how long does it take to investigate and resolve a security breach?	1 hour; 1 day; 1 week; Other	The Security Incident investigation questions are only asked if the Q6 is answered as "IT Security Staff", "Engineer" or "Manager"	Vanderbilt	Engineer; Manager; IT Security Staff;
30		Given the following, please rank in order of most to least, your organizations readiness: (1=Most equipped to manage, 4=Least equipped to manage)	Risk assessment; Breach monitoring; Breach mitigation;	The Security Incident investigation questions are only asked if the Q6 is answered as "IT Security Staff", "Engineer" or "Manager"	Vanderbilt	Engineer; Manager; IT Security Staff;
31		Are there specific security oriented tools used by the organization?	None; Intrusion Detection System (IDS); Intrusion Prevention System(s) (IPS); Virtual Private Networks (VPN); Don't know; Other;	The Security Incident investigation questions are only asked if the Q6 is answered as "IT Security Staff", "Engineer" or "Manager"	Carnegie Mellon Information Security Office questionnaire	Engineer; Manager; IT Security Staff;
32		On average what is the financial impact of a security breach?	Below $10,000 $10,000 - $49,999 $50,000 - $249,999 $250,000 - $1,000,000 Don't know; Other;	Asked only if Q6 has been answered as "Manager"	Vanderbilt	Manager;
33		Does your organization's security policy require that you have a breach quota that you must find per month?	Yes; No;	The Security Incident investigation questions are only asked if the Q6 is answered as "IT Security Staff", "Engineer" or "Manager"	Vanderbilt	Engineer; Manager; IT Security Staff;
34	Barriers and facilitators	Do you think that security measures reduce the usability of the respective IT tools? For example, when using an application, is the authentication mechanism so difficult to use that discourages you from using the application?	Yes; No; Don't know; Not applicable;	Obligatory, one answer	Gap analysis template	All
35		Have you ever tried to skip a security policy rule (e.g. use forbidden software, login as another user, share a password with a colleague etc.);	Never; Some times; Usually I do because I cannot work otherwise; Not applicable;	Asked only if Q34 is answered as "Yes"	Gap analysis template	All
36		What limits the deployment of your ideal security environment?	Lack of Budget; Shortage of IT staff; Lack of management commitment; Low security awareness within the organization; Security is deprioritized over operational constraints; Usability of security processes and tools; Organization is in the ideal security level; Don't know;	Obligatory, multiple answers	Vanderbilt	All
37		How do you think your organization's overall security experience evolved through time? Is it better (more secure and easier to use) or worse comparing to the past?	Improved; More or less at the same level; Declined; Don't know; Not applicable;	Obligatory, one answer		All
38		Please rank the importance of the issues that you think helped in your organization's overall security;	Definition and dissemination of a specific security polity; Adoption of standards (like ISO 27000); Staff education; Increase the usability of security tools in order to increase users' acceptability; Budget increase; Specialized staff recruitment; Management committment; Other; Don't know;	Asked only if the user has answered "Improved" in Q37, the user would rank the threats relatively to each other		All
39		Please rank the importance of the issues that you think played major role in your organization's overall security decline;	Definition and dissemination of a specific security polity; Adoption of standards (like ISO 27000); Staff education; Increase the usability of security tools in order to increase users' acceptability; Budget increase; Specialized staff recruitment; Management committment; Other; Don't know;	Asked only if the user has answered "Declined" in Q37, the user would rank the threats relatively to each other		All
40		Please rank the importance of the issues that you think might facilitate the adoption of security oriented best practices	Definition and dissemination of a specific security polity; Adoption of standards (like ISO 27000); Staff education; Increase the usability of security tools in order to increase users' acceptability; Budget increase; Specialized staff recruitment; Management committment; Other; Don't know;	Obligatory, the user would rank the threats relatively to each other		All
41	Personal view	Please rank the severity of your top threats according to your personal view:	Lost/stolen laptops and devices; Malicious insider attacks; Phishing; Lost USB drives; Snooping; Malware; Network intrusions; Other;	Obligatory, the user would rank the threats in low/medium/high/don't know/not applicable scale		All
42		Would you consider having your organization's sensitive data on public cloud services (e.g. dropbox, google drive etc.) to be a safer option?	Yes; No; I am not allowed to; Don't know; Not applicable;	Obligatory		All
43		How would you evaluate the non-financial impacts of a security breach?	Moral of employees; Loss of productivity; Impact on organization's image; Fear for assets; Other;	Obligatory, using a scale between one and five		All
44		How satisfied are you with the level of security in your organization?	Scale from one to 5;I have no opinion;	Obligatory		All
45		Do you consider IT security as one of your key concerns regarding your every day activities?	Scale from one to 5;I have no opinion;	Obligatory		All
46		Please write down your remarks regarding IT security in your organization's every day operations	free text	Optional		All
47	End message	Thank you very much for participating in the survey. You could also optionally submit your personal and organization contact details (organization name, emai etc.) to enable further communication and to be named as a contributor for dissemination purposes.	free text	Optional		All
