# Supplementary material for: Comprehensive user requirements engineering methodology for secure and interoperable health data exchange
Source: BMC Med Inform Decis Mak. 2018 Oct 16;18:85. doi: 10.1186/s12911-018-0664-0 (PMC6192123; doi:10.1186/s12911-018-0664-0)
Supplement: Supplementary file 3 — Survey structure for Patients-Citizens. (XLSX 14 kb) [file 12911_2018_664_MOESM3_ESM.xlsx]

## Sheet: Questions
"Structure of the End-user Survey Targeting Patients/Citizens"
ID	Section	Question	Possible answers	Workflow remarks
1	Awareness regarding information technology risks	Have you ever thought about your privacy regarding your health data?	Single choice among 5 possible answers (in scale) ◦ "Haven't thought about it" ◦ "I feel confident regarding my electronic health data privacy" ◦ "I am a little concerned about it, but I cannot really do anything about it" ◦ "I am very afraid regarding my privacy. I avoid using services related with eHealth due to privacy issues"	Optional
2		Would you prefer your personal healthcare data stored by your personal doctor in his private computer rather than on a national online service, ready to be accessed (with your consent) by other doctors too?	Single choice among the following options: ◦ "Yes. I trust my doctor more than a national service" ◦ "It does not make a difference" ◦ "No. I don't think that personally knowing the doctor can guarantee the technical security of my private health data"	Optional, only if Q1 answered under average
3		Do you feel well-informed regarding possible health data security risks?	Single choice among 5 possible answers (in scale) ◦ "Not at all" ◦ "A little bit" ◦ "Somewhat" ◦ "I think so" ◦ "Yes I am informed"	Optional
4		Do you currently use mobile/computer applications exploiting personal health data?	Single choice among two possible options ◦ "No" ◦ "Yes" ◦ "Not sure"	Optional
5		In which categories do these applications belong to?	Multiple choice among available options ◦ "Personal Health Record" ◦ "Lifestyle Monitoring Applications in my mobile phone (e.g. activity trackers)" ◦ "Other"	Optional, only if Q4 is answered as yes or "not sure"
6		Which are these applications?	Multiple free text input	Optional, only if Q4 is answered as yes or "not sure"
7		Have you read the details regarding the "terms and conditions" of using the respective application(s)?	Single choice among two possible options ◦ "No" ◦ "Yes"	Optional, only if Q4 is answered as yes or "not sure"
8		Do you think that the "terms and conditions" fully cover your privacy?	Single choice among two possible options ◦ "No" ◦ "Yes" ◦ "Other/comment"	Optional, only if Q4 is answered as yes or "not sure"
9		Why haven't you read them?	Single choice among the available options ◦ "I was in a hurry" ◦ "I started reading them, but I did not understand and, therefore, skipped the rest of it" ◦ "Usually I don't read such documents because they are a waist of time" ◦ "I don't really care. I just want the service." ◦ "Other/comment"	Optional, only if Q7 is answered as no
10		Regarding the use of your personal data, would you trust government or private sector services more?	Single choice among the available options ◦ "I trust private sector more than government" ◦ "I trust government more than private sector" ◦ "I trust both government and private sector" ◦ "I trust neither government or private sector" ◦ "I don't really care. I just want the service." ◦ "Other/comment"	Optional
11		Have you heard of recent major health data security incidents?	Multiple choice among high profile security incidents occurred last year. Answers 2 and 4 are false, and are put there to verify the user's credibility. ◦ "UK National Health Service attack with ransomware" ◦ "Denmark's national health information system data leak" ◦ "US Indiana Health Coverage Program data leak" ◦ "Germany's national insurance registry data leak" ◦ "US health insurer Anthem data…	Optional, Can be used to verify the submission's credibility
12	Legislation	Are you familiar with legislation that concerns the use of health data?	Single choice among 5 possible answers (in scale) ◦ "Not at all" ◦ "A little bit" ◦ "Somewhat" ◦ "I think so" ◦ "Yes, I am familiar"	Optional
13		Which are the legislation items that you are familiar with?	Multiple choice among available options. Answers 2 and 4 are false, and are put there to verify the user's credibility. ◦ "EU GDPR - General Data Protection Regulation" ◦ "EU EADP - European act of health data privacy" ◦ "US HIPAA - Health Insurance Portability and Accountability Act" ◦ "WHOPDI - World Health Organization Data Privacy Initiative" ◦ "Other"	Optional, Only asked if Q11 is answered as > "A little bit", Can be used to verify the submission's credibility
14		Are you familiar with the data ownership concept?	Single choice among 5 possible answers (in scale) ◦ "Not at all" ◦ "A little bit" ◦ "Somewhat" ◦ "I think so" ◦ "Yes, I am familiar"	Optional
15		Which are the data ownership initiatives/concepts that you are aware of?	Multiple choice among high profile security incidents occurred last year. Answers 2 and 4 are false, and are put there to verify the user's credibility. ◦ "MyData" ◦ "IAFD - Initiative against fake data" ◦ "Right to be forgotten" ◦ "IDRF - International data regulation forum" ◦ "Other/comment"	Optional, Only asked if Q14 is answered as > "A little bit", Can be used to verify the submission's credibility
16		Are you satisfied with the level of protection provided by legislation?	Single choice among 5 possible answers (in scale) ◦ "Not at all. I feel defenceless." ◦ "A little bit. I think that more protection is needed." ◦ "I have no opinion" ◦ "I think so" ◦ "Yes, I am quite satisfied"	Optional
17	Cross-border medical treatment	Have you ever been hospitalized (or medically treated) abroad?	Single choice among 2 possible answers ◦ "No" ◦ "Yes"	Optional
18		In what circumstances have you used medical services abroad?	Multiple choice among these options: ◦ "I was travelling and a medical issue occured" ◦ "I have been diagnosed with a serious condition and hospitalized in the foreign country because of better medical services offered abroad" ◦ "I was/am a migrant" ◦ "Other"	Only if Q17 is answered as "yes"
19	Cross-border medical data exchange	How do you feel about medical data shared with foreign healthcare professionals/institutions to facilitate treatment while being abroad?	Single choice among 5 possible answers (in scale) ◦ "I do not see the need" ◦ "I would be skeptical" ◦ "Haven't though about it" ◦ "It would advance the provided health care services" ◦ "It is patient's right to be able to have his/her medical data available inside EU" ◦ "Other"	Optional
20		What are the reasons for your concern(s)?	Multiple choice among these options: ◦ "Information security reasons" ◦ "I do not like of sharing my country's assets with others" ◦ "I would not trust the handling of my personal data to foreigners" ◦ "Other"	Only if Q19 is answered as "skeptical" or worse
21		Would you use a European Union ID card to facilitate cross-border medical data exchange?	Single choice among following possible answers (in scale): ◦ "I do not see the need" ◦ "I would be skeptical" ◦ "Haven't though about it" ◦ "Yes, I would as it would advance the health care services provided to me" ◦ "For sure"	Optional
22		Would you prefer using a biometric characteristic (e.g. fingerprints) instead of an ID card to facilitate cross-border medical data exchange?	Single choice among 5 possible answers (in scale) ◦ "I do not see the need" ◦ "I would be skeptical" ◦ "Haven't though about it" ◦ "Yes, I would as it would advance the health care services provided to me" ◦ "For sure"	Optional
23		Would you consent in sharing your medical data with foreign medical personel in case of possible future emergency?	Single choice among 4 possible answers (in scale) ◦ "No way" ◦ "I would have to be thoroughly informed first (how the data are going to be used, which are the security measures etc.) and think about it" ◦ "Propably I would" ◦ "Yes I would"	Optional
24		What is the major cause of your concern(s)?	Multiple choice among the following: ◦ "I would consent more easily for national services than for cross-border use of my data" ◦ "Data security in general, regardless if they are used in a national or international context" ◦ "I feel that I don't have control of my private data" ◦ "Other"	Only if Q22 or Q21 is answered as < "skeptical"
25		How important do you think that the privacy of your personal data is compared to the need for health services?	Single choice among the following possible answers (in scale) ◦ "Health is above all. I would provide free and unconditioned access to my data in order to receive health services" ◦ "I would have to be thoroughly informed first (how the data are going to be used, which are the security measures etc.) and think about it" ◦ "Data privacy matters a lot to me. Propably I would be too suspicious again…	Optional
26		Would you share your private data for scientific research or population health studies aiming at general public's benefit?	Single choice among the followng possible answers (in scale) ◦ "Yes I would" ◦ "Only if they are anonymized first" ◦ "I would have to be thoroughly informed first (how the data are going to be used, which are the security measures etc.) and think about it" ◦ "Propably not"	Optional
27		Would you share your private data easier in your country rather than in a foreign country?	Single choice among these options: ◦ "No. My reluctance of sharing personal data has nothing to do with the country that these data are going to be processed in" ◦ "Yes. I would not trust the handling of my personal data to foreigners"	Only if Q26 is answered as negative
28	Barriers and facilitators	Regarding legislation, please rank the most important things to be improved regarding cross-border health data exchange	Ranking of the following factors: ◦ "More information should be provided to the patients / end-users" ◦ "More protection should be provided to the patients / end-users" ◦ "More restrictions should be enforced regarding the way private companies handle personal data" ◦ "More technical security measures should be enforced by law" ◦ "Legislation should be aligned among EU countries" ◦ "Other"	Optional
29		Please select in your opinion the level of required patient consent, in cases of cross-border data exchange	Single choice among these options: ◦ "No need for enforcing formal patient consent procedures, as nobody would put his/her privacy above his/her health." ◦ "Patient consent should be actively enforced. However, in some special cases (e.g. when the patient is unconscious) it could be skipped in favor of the provided medical services." ◦ "Active patient consent should be enforced in all cases, even…	Optional
30		Please rank the following barriers, hindering acceptance of cross-border health data exchange	Ranking of the following factors: ◦ "Lack of trust regarding the real intentions of data collection (e.g. health-care organizations/companies want to sell my data)" ◦ "Lack of trust in foreign institutions/personel" ◦ "Lack of technical security guarantees" ◦ "Lack of laws defining the use of personal data in this context" ◦ "They can easily be stolen" ◦ "They could be interlinked with other pers…	Optional
31	Demographics	What is your age?	Number	Optional
32		What is your sex?	Male/Female	Optional
33		What is the level of your highest educational title?	Single choice among these options: ◦ "I have not completed school" ◦ "I have completed school" ◦ "I have a university degree" ◦ "I have a postgraduate degree (MSc/PhD)"	Optional
34		What is the foreign country that you have received medical services in?	List of countries in EU	Only if Q17 is answered as "yes"
35		What is your home country?	List of countries in EU	Optional
